# Supplementary material for: How can the use of different modes of survey data collection introduce bias? An introduction to mode effects using directed acyclic graphs (DAGs)
Source: Am J Epidemiol. 2026 Jan 23;195(5):1406–15. doi: 10.1093/aje/kwag017 (PMC13149020; doi:10.1093/aje/kwag017)
Supplement: Web_Material_kwag017 [file web_material_kwag017.zip]

Archive with 1 entries (1 files):
- AJE-01214-2025_R2_Supplementary.docx
